# Supplementary material for: MicroRNA‐483 amelioration of experimental pulmonary hypertension
Source: EMBO Mol Med. 2020 Apr 23;12(5):e11303. doi: 10.15252/emmm.201911303 (PMC7207157; doi:10.15252/emmm.201911303)
Supplement: Supplementary file 2 — Source Data for Appendix [file EMMM-12-e11303-s008.zip]

Archive with 9 entries (8 files):
- Source_Data_for_Appendix_Figures/
- Source_Data_for_Appendix_Figures/Source_data_for_Appendix_Fig.S3.pdf
- Source_Data_for_Appendix_Figures/Source_data_for_Appendix_Fig.S6.pdf
- Source_Data_for_Appendix_Figures/Source_data_for_Appendix_Fig.S5.pdf
- Source_Data_for_Appendix_Figures/Source_data_for_Appendix _Fig.S11.xlsx
- Source_Data_for_Appendix_Figures/Source_data_for_Appendix _Fig.S4.xlsx
- Source_Data_for_Appendix_Figures/Source_data_for_Appendix _Fig.S10.xlsx
- Source_Data_for_Appendix_Figures/Source_data_for_Appendix _Fig.S8.xlsx
- Source_Data_for_Appendix_Figures/Source_data_for_Appendix _Fig.S1.xlsx
