# Supplementary material for: MicroRNA‐483 amelioration of experimental pulmonary hypertension
Source: EMBO Mol Med. 2020 Apr 23;12(5):e11303. doi: 10.15252/emmm.201911303 (PMC7207157; doi:10.15252/emmm.201911303)
Supplement: Supplementary file 2 — Source Data for Appendix [file EMMM-12-e11303-s008.zip › Source_Data_for_Appendix_Figures/Source_data_for_Appendix _Fig.S11.xlsx]

## Sheet: Sheet1
Fig.S11A
	PASMCs cocultured with WT LECs			PASMCs cocultured with Tg LECs
miR-483-3p	1.17822	0.874546	0.905387	2.0514	1.45056	1.57637
miR-483-5p	0.911684	1.08418	1.00459	1.76126	2.63281	3.49818
Fig.S11B
	WT					Tg
miR-483-3p	1.11605	1.53139	0.63366	1.1896	0.529303	2.14586	4.19025	5.97009	2.85453	1.89175
miR-483-5p	0.343322	1.33711	0.673107	0.57297	2.07115	2.71675	4.68345	1.37786	3.38151	2.04553
All data were fold changes, normalized to "PASMCs cocultured with WT LECs" (A) or "WT"(B).
