# Supplementary material for: MicroRNA‐483 amelioration of experimental pulmonary hypertension
Source: EMBO Mol Med. 2020 Apr 23;12(5):e11303. doi: 10.15252/emmm.201911303 (PMC7207157; doi:10.15252/emmm.201911303)
Supplement: Supplementary file 2 — Source Data for Appendix [file EMMM-12-e11303-s008.zip › Source_Data_for_Appendix_Figures/Source_data_for_Appendix _Fig.S4.xlsx]

## Sheet: Sheet1
Fig.S4A
	WT					Tg
miR-483-3p	0.469416	0.835719	1.06442	1.67803	0.952403	3.30504	3.43662	8.56591	2.41633	5.14154
miR-483-5p	0.985547	1.22267	0.586768	0.945785	1.25629	1.67287	4.40353	5.57656	3.28992	4.53155
Fig.S4B
	WT			Tg
miR-483-3p	0.9461	0.619881	1.43402	3.22671	0.550977	1.74118
miR-483-5p	0.805785	0.711269	1.48295	2.45967	0.322745	1.46253
All data were fold changes, normalized to "WT".
