# Supplementary material for: MicroRNA‐483 amelioration of experimental pulmonary hypertension
Source: EMBO Mol Med. 2020 Apr 23;12(5):e11303. doi: 10.15252/emmm.201911303 (PMC7207157; doi:10.15252/emmm.201911303)
Supplement: Supplementary file 2 — Source Data for Appendix [file EMMM-12-e11303-s008.zip › Source_Data_for_Appendix_Figures/Source_data_for_Appendix _Fig.S10.xlsx]

## Sheet: Sheet1
Relative CD144-miR-483-3p level (fold changes, normalized to saline)			Relative CD144-miR-483-5p level (fold changes, normalized to saline)
Saline	MCT		Saline	MCT
0.782769	0.239441		1.38355	0.616095
0.509844	0.363672		0.768189	0.764
0.88549	0.4879		0.589267	0.756625
0.977991	0.532087		1.05171	0.517346
1.11252	0.337403		1.01688	0.296325
1.18035	0.749977		0.564369	0.88044
1.4726	0.634483		1.55822	0.422164
1.07844	0.890993		1.06783	0.452987
