# Supplementary material for: MicroRNA‐483 amelioration of experimental pulmonary hypertension
Source: EMBO Mol Med. 2020 Apr 23;12(5):e11303. doi: 10.15252/emmm.201911303 (PMC7207157; doi:10.15252/emmm.201911303)
Supplement: Supplementary file 2 — Source Data for Appendix [file EMMM-12-e11303-s008.zip › Source_Data_for_Appendix_Figures/Source_data_for_Appendix _Fig.S8.xlsx]

## Sheet: Sheet1
	Saline			MCT
miR-483-3p	0.903349	1.16266	0.93404	0.607624	0.666506	0.581778
miR-483-5p	0.985318	0.955574	1.05897	0.429834	0.717406	0.664332
All data were fold changes, normalized to "saline".
