# Supplementary material for: MicroRNA‐483 amelioration of experimental pulmonary hypertension
Source: EMBO Mol Med. 2020 Apr 23;12(5):e11303. doi: 10.15252/emmm.201911303 (PMC7207157; doi:10.15252/emmm.201911303)
Supplement: Supplementary file 2 — Source Data for Appendix [file EMMM-12-e11303-s008.zip › Source_Data_for_Appendix_Figures/Source_data_for_Appendix _Fig.S1.xlsx]

## Sheet: Fig.S1A
serum ET-1 level (pg/mL)
HC	IPAH
3.49277	3.34554
4.46796	3.12466
3.60838	4.52251
2.85814	4.70523
3.41916	2.63844
3.15099	6.89511
3.17988	5.8373
4.37631	5.27721
4.02642	11.5498
3.49277	5.58179
3.32713	9.18899
2.87644	15.8023
2.82152	5.45401
2.95899	4.22881
5.46109	4.284
4.2472	2.1073
4.37631	3.01422
1.70416	6.15968
1.57586	2.65675
3.26078	6.11099
1.70416	5.25882
1.96072	4.48636
2.54689	3.27191
1.61252	4.79906
3.27191	3.55351
2.43701	3.62667
3.34554	4.96458
3.58479	5.33238
2.27217	4.54154
3.38235	5.75526
2.47363	3.44375
3.93757	5.70956
3.34554	4.65191
3.84614	5.72781
2.70572	4.11842
2.6842	1.20917
2.74874	3.78722
4.51066	4.54078
3.58725	4.5965
3.4798	3.65171
2.23228	3.95246
3.13586	14.2963
3.65171	4.27455
8.4491	3.09286
3.71616	3.88802
3.54427	5.21855
3.30785	2.27533
9.59159	3.71616
6.27797	3.75913
2.86667	4.66088
4.96997	2.08157
4.77902	3.93098
8.80534	3.32935
4.83358	3.84506
3.57757	4.91832
6.38686	4.40335
6.55016	6.5253
1.55581	3.93275
5.52276	8.9952
4.09161	10.5393
5.9408	4.31506
3.05582	7.80091
5.10458	4.28776
7.32601	10.2957
2.04129	9.02232
4.06958	10.5393
2.79124	4.20585
3.62891	4.64259
3.12196	7.06705
5.8308	8.53401
3.84926	7.82808
6.95237	6.79505
3.03377	6.87666
3.68974	5.18814
3.58015	8.91384
5.68163	6.65901
4.43453	6.55016
6.59931	9.8625
5.26614	6.38686
4.58779	9.59159
4.10603	4.22378
4.39074	5.01653
5.59417	3.49668
8.03929	4.2458
3.51439	6.09478
9.52023	7.83136
7.75587	5.7428
4.78479	3.16605
3.72478	5.3467
3.93823	6.84245
3.4472	4.17972
3.31906	4.13567
3.14818	6.38071
4.04494	11.3635
3.61803	6.97046
	5.74721
	3.79931
	2.81264
	6.5338
	5.79093
	9.12848
	10.9767
	7.88669
	7.18871
	5.00362
	6.51196
	6.0969
	4.85044
	8.27904
	5.70349
	11.8667
	5.70349
	12.1487
	9.21555
	9.91178
	8.00481
	4.23698
	7.45241

## Sheet: Fig.S1B
serum IL-6 level (pg/mL)
HC	IPAH
8.22	8
0	9.52
7.32	7.05
7.12	11.27
8.74	8.3
0	6.87
7.27	16.07
8.05	6.85
6.43	7.9
6.85	11.66
0	76.45
7.51	6.53
6.41	33.8
6.58	8.32
6.7	6.97
6.6	7.29
6.58	0
5.69	16.04
0	7.07
17.43	12.72
6.55	10.29
0	12.37
5.96	8.1
0	9.16
0	5.93
5.71	6.38
6.48	31.3
6.03	20.94
0	8.19
6.58	11.8
6.6	18.05
5.93	57.33
20.62	10.41
8.77	7.82
0	7.27
8.04	17.1
7.2	8.17
5.99	6.98
0	89.3
5.99	14.41
6.18	9.76
0	22.42
7.49	8.6
10.42	9.67
7.2	9.51
0	8.44
6.22	6.97
6.32	31.96
5.06	17.71
9.46	7.29
0	11.01
0	15.91
5.34	10.69
9.82	8.35
0	0
5.09	6.77
6.98	101.35
5.75	8.58
6.38	8.29
9.57	4.74
8.61	5.39
6.95	7.39
8.65	4.71
6.3	18.36
11.41	6.54
6.73	4.16
9.22	4.6
31	45.1
6.78	8.4
8.65	6.46
13.24	18.44
11.1	4.46
11.06	9.44
7.39	5.77
0	7.58
6	7.69
0	6.59
6.16	7
5.97	15.52
0	16.96
0	10.4
4.87	10.53
4.87	9.66
7.94	9.83
6.43	35.61
0	9.18
5.25	9.53
7.43	62.64
6.43	0
5.39	15.12
4.96	12.59
6.41	11.98
7.79	5.9
	67.57
	0
	0
	5.8
	6.19
	16.57
	4.7
	8.13
	5.28
	5.06
	7.1
	5.54
	40.18
	15
	15.41
	6.67
	12.86
	9.79
	15.24
