# Supplementary material for: MicroRNA‐483 amelioration of experimental pulmonary hypertension
Source: EMBO Mol Med. 2020 Apr 23;12(5):e11303. doi: 10.15252/emmm.201911303 (PMC7207157; doi:10.15252/emmm.201911303)
Supplement: Supplementary file 4 — Source Data for Figure 1 [file EMMM-12-e11303-s002.xlsx]

## Sheet: Fig.1A
Relative miR-483-3p level (fold changes, normalized to HC)			Relative miR-483-5p level (fold changes, normalized to HC)
HC	IPAH		HC	IPAH
1.0351	0.201365		0.958519	0.241591
0.677492	1.4682		0.726825	2.26886
0.345387	0.793386		0.404741	1.24057
0.731122	0.828702		0.567432	1.1724
2.22622	0.219199		2.56313	0.243614
1.77512	0.606233		1.69288	1.25743
0.423295	1.10191		0.898898	2.49204
1.98848	0.117441		2.44257	0.158589
0.413115	0.183011		0.779851	0.180341
1.87167	1.24833		2.0558	1.80687
0.334483	0.327599		0.455224	0.183633
0.528511	0.124137		0.44563	0.0913285
0.320858	0.109576		0.428453	0.150505
0.323089	0.611322		0.455572	0.613085
1.32869	0.225313		0.979719	0.186172
1.20581	0.389584		0.842898	0.211582
0.223757	1.32869		0.773005	2.14104
0.289173	0.135842		0.608931	0.219154
0.637282	0.773785		0.803995	2.45816
0.71698	0.119908		1.16509	0.223967
0.721967	0.142596		1.19415	0.216476
0.547149	0.118258		0.785356	0.0963975
1.80251	0.168405		0.918142	0.26763
0.737137	0.41574		0.889866	0.632032
0.517634	0.317845		0.820332	0.310749
0.450627	0.21944		1.08905	0.133659
0.882706	0.329012		1.76685	0.412323
0.76844	0.171207		1.02674	0.247826
0.615574	0.226769		1.48485	0.228784
0.479634	0.380214		0.327837	0.630493
1.50525	2.04633		1.02691	1.16529
0.707109	0.151048		0.674364	0.072611
2.37842	0.26101		0.857382	0.357589
0.598741	0.205178		0.583975	0.333117
0.67987	0.251812		0.400883	0.0643289
3.56702	0.186951		4.19492	0.248562
1.55641	1.131		2.64842	0.523138
1.85862	0.238284		0.703276	0.0686917
3.86841	0.859933		1.88676	1.75468
1.49758	0.622584		1.30329	0.835012
3.41108	0.347569		2.60608	0.087322
1.80155	0.181929		1.13506	0.0589341
0.523282	0.909247		0.95136	3.30681
0.611456	0.706488		4.06767	0.842638
0.453335	0.685897		0.385035	0.89247
2.79291	0.0678789		1.52098	0.0199232
0.398757	0.207373		0.106265	1.11775
3.00403	0.178601		0.596752	0.50385
0.590095	0.850636		0.280667	2.02605
0.341415	0.00707668		1.07	0.0424102
0.145291	0.0628012		0.204794	0.081367
0.21536	0.386409		0.133632	0.34391
2.68541	0.182047		2.40379	0.156689
1.29578	0.117935		5.15461	0.0579469
0.760695	0.105733		0.264989	0.173445
0.507205	0.341307		0.349357	0.319749
0.575653	0.0324811		0.951703	0.0539799
1.30346	0.0491525		1.34653	0.738679
0.413337	0.0249011		0.474948	0.0626402
1.59504	0.161874		2.21507	0.609113
0.736027	0.15887		0.276305	0.350576
3.86693	0.0133363		0.544345	0.014182
0.593327	0.0170443		0.628564	0.0271383
0.183535	0.0110571		0.398948	0.0485214
3.36671	0.0278899		0.456929	0.0907325
0.493684	0.441559		0.206526	1.03485
2.40679	0.0727764		1.00255	0.215108
2.58933	0.0595913		0.964419	0.12051
0.890915	0.0774022		0.485207	0.135887
0.207937	0.289228		0.105501	0.161433
0.201069	0.259155		0.918176	0.443174
0.907488	0.0145402		0.535658	0.0945741
0.618828	0.0396112		0.350859	0.117568
0.383838	0.0655355		0.159485	0.105721
0.13675	0.0437785		0.122548	0.107148
1.47613	0.0164268		0.575366	0.0576081
0.504785	0.0674122		0.219675	0.100941
0.272975	0.0679079		1.88949	0.0921415
1.22864	0.041283		0.361073	0.100926
0.380865	0.0703659		0.127408	0.165485
0.36924	0.0111538		0.232803	0.0366568
0.194121	0.00480839		0.0568153	0.0165022
0.290597	0.213713		0.141181	0.608942
0.0910681	0.00710601		0.10833	0.0130531
0.986794	0.0518714		0.18377	0.045476
0.0876313	0.0809508		0.0265418	0.574756
0.965307	0.180049		0.295177	0.777415
0.913851	0.129831		0.398567	0.212621
0.0903069	0.0830374		0.0667292	0.144885
0.565457	0.346929		0.222089	0.438765
0.707068	0.0844323		2.82039	0.952349
0.398361	0.200254		2.43573	0.223166
0.337694	0.137333		1.42492	0.259466
0.537092	0.0162829		4.34526	0.154237
0.457087	0.491964		1.06266	2.64914
	0.565331			0.910152
	0.372543			2.52122
	0.589502			0.694309
	0.760916			0.998284
	0.473885			1.24798
	1.9865			2.90314
	1.00971			1.13677
	0.267224			0.545524
	0.383209			0.260365
	0.366867			0.990454
	1.35057			1.02476
	0.731506			0.934414
	1.23563			0.663029
	0.566838			1.0799
	0.673332			1.75635
	0.146358			0.142376
	1.29839			1.29115
	0.829272			0.68284
	0.245969			0.519488
	0.340805			0.427822
	0.0305595			0.0361555
	0.464507			0.697896
	1.07189			2.18676
	0.637088			1.62574
	0.320744			0.402512
	2.19304			2.62495
	0.177402			0.170946
	0.191655			0.159761
	0.108327			0.135887
	0.455793			1.68108
	0.013474			0.032577
	0.488962			0.648012
	0.146674			0.391718
	0.0769392			0.261133
	1.36281			1.46194
	0.0297909			0.076147
	0.155844			0.563116
	0.369242			0.157675
	0.344903			0.751254
	2.18574			2.49488
	1.53868			0.554225
	0.0435266			0.0330333
	0.14328			0.0403017
	1.94201			0.64741

## Sheet: Fig.1C
Relative miR-483-3p level (fold changes, normalized to HC)				Relative miR-483-5p level (fold changes, normalized to HC)
HC	Low	Inter & High		HC	Low	Inter & High
1.0351	0.386409	0.0628012		0.973352	0.349231	0.0826261
0.677492	0.182047	0.117935		0.738072	0.159113	0.0588436
0.345387	0.341307	0.105733		0.411004	0.324697	0.176129
0.731122	0.0324811	0.0491525		0.576213	0.0548152	0.750109
2.22622	0.0278899	0.161874		2.6028	0.0921366	0.618539
1.77512	0.441559	0.0133363		1.71908	1.05087	0.0144015
0.423295	0.0727764	0.0170443		0.912808	0.218436	0.0275582
1.98848	0.0679079	0.0110571		2.48037	0.0935673	0.0492722
0.413115	0.346929	0.0595913		0.791918	0.445555	0.122375
1.87167	0.589502	0.0774022		2.08761	0.705053	0.137989
0.334483	1.9865	0.289228		0.462269	2.94806	0.163932
0.528511	0.267224	0.0145402		0.452526	0.553965	0.0960376
0.320858	0.464507	0.0396112		0.435083	0.708696	0.119387
0.323089	2.19304	0.0655355		0.462621	2.66558	0.107357
1.32869	0.108327	0.0437785		0.994879	0.13799	0.108807
1.20581	0.013474	0.0164268		0.855941	0.0330811	0.0584996
0.223757	1.36281	0.041283		0.784967	1.48456	0.102488
0.289173	2.18574	0.0703659		0.618353	2.53349	0.168046
0.637282	1.53868	0.0111538		0.816437	0.562801	0.037224
0.71698	0.0435266	0.00480839		1.18312	0.0335444	0.0167576
0.721967	1.94201	0.213713		1.21263	0.657429	0.618365
0.547149	2.04633	0.00710601		0.797509	1.18333	0.0132551
1.80251	0.793386	0.0518714		0.93235	1.25976	0.0461797
0.737137	0.317845	0.0809508		0.903636	0.315557	0.58365
0.517634	1.10191	0.180049		0.833026	2.53061	0.789445
0.450627	0.606233	0.129831		1.1059	1.27689	0.215912
0.882706	0.685897	0.0830374		1.79419	0.90628	0.147127
0.76844		0.0844323		1.04263		0.967086
0.615574		0.137333		1.50783		0.263481
0.479634		0.0162829		0.33291		0.156624
1.50525		0.372543		1.0428		2.56023
0.707109		0.760916		0.6848		1.01373
2.37842		0.473885		0.870649		1.2673
0.598741		1.00971		0.593012		1.15436
0.67987		0.383209		0.407086		0.264394
3.56702		1.35057		4.25983		1.04061
1.55641		0.731506		2.6894		0.948873
1.85862		1.23563		0.714159		0.673289
3.86841		0.566838		1.91596		1.09661
1.49758		0.673332		1.32345		1.78353
3.41108		0.146358		2.64641		0.144579
1.80155		1.29839		1.15263		1.31113
0.523282		0.245969		0.966082		0.527527
0.611456		0.340805		4.13062		0.434442
0.453335		0.637088		0.390994		1.6509
2.79291		0.177402		1.54452		0.173592
0.398757		0.191655		0.107909		0.162233
3.00403		0.455793		0.605986		1.70709
0.590095		0.488962		0.28501		0.65804
0.341415		0.146674		1.08656		0.39778
0.145291		0.0769392		0.207963		0.265174
0.21536		0.0297909		0.1357		0.0773253
2.68541		0.155844		2.44099		0.57183
1.29578		0.369242		5.23437		0.160115
0.760695		0.238284		0.269089		0.0697547
0.507205		0.909247		0.354763		3.35798
0.575653		0.226769		0.96643		0.232324
1.30346		0.21944		1.36736		0.135727
0.413337		0.622584		0.482298		0.847933
1.59504		0.251812		2.24935		0.0653244
0.736027		0.41574		0.280581		0.641813
3.86693		0.0678789		0.552768		0.0202315
0.593327		0.26101		0.638291		0.363122
0.183535		0.181929		0.405122		0.0598461
3.36671		0.380214		0.464		0.64025
0.493684		0.178601		0.209722		0.511647
2.40679		1.24833		1.01806		1.83483
2.58933		0.347569		0.979344		0.0886733
0.890915		0.183011		0.492715		0.183132
0.207937		0.109576		0.107134		0.152834
0.201069		0.773785		0.932384		2.4962
0.907488		0.135842		0.543947		0.222546
0.618828		0.389584		0.356288		0.214856
0.383838		0.219199		0.161953		0.247384
0.13675		0.118258		0.124444		0.0978892
1.47613		0.142596		0.58427		0.219826
0.504785		0.201365		0.223074		0.24533
0.272975		0.828702		1.91872		1.19054
1.22864		0.859933		0.366661		1.78183
0.380865		0.327599		0.129379		0.186475
0.36924		1.32869		0.236406		2.17417
0.194121		0.168405		0.0576945		0.271771
0.290597		0.850636		0.143366		2.0574
0.0910681		0.00707668		0.110006		0.0430664
0.986794		0.0249011		0.186614		0.0636095
0.0876313		0.15887		0.0269526		0.356001
0.965307		0.259155		0.299745		0.450032
0.913851		0.0674122		0.404734		0.102502
0.0903069		0.200254		0.0677618		0.226619
0.565457		0.491964		0.225526		2.69013
0.707068		0.565331		2.86403		0.924236
0.398361		0.366867		1.44697		1.00578
0.337694		0.829272		4.4125		0.693407
0.537092		0.0305595		1.07911		0.036715
0.457087		1.07189				2.2206
		0.320744				0.408741
		0.344903				0.76288
		0.14328				0.0409253
		1.131				0.531233
		0.151048				0.0737346
		0.171207				0.251661
		0.205178				0.338272
		0.329012				0.418704
		0.186951				0.252409
		0.207373				1.13505
		0.225313				0.189053
		0.117441				0.161044
		0.611322				0.622572
		0.119908				0.227433
		1.4682				2.30397
		0.706488				0.855678
		0.124137				0.0927418

## Sheet: Fig.1D
ET-1 and miR-483-3p correlation			IL-6 and miR-483-3p correlation
ET-1 (pg/mL)	miR-483-3p (fold changes, normalized to HC)		IL-6 (pg/mL)	miR-483-3p (fold changes, normalized to HC)
3.49277	1.0351		8.2232	1.0351
4.46796	0.71698		0	0.71698
3.34554	0.327599		8.0024	0.327599
3.60838	1.98848		7.31568	1.98848
2.85814	2.37842		7.11952	2.37842
3.12466	0.21944		9.52396	0.21944
4.52251	0.168405		7.04597	0.168405
3.41916	0.413115		8.73848	0.413115
3.15099	0.517634		0	0.517634
4.70523	0.611322		11.268	0.611322
2.63844	0.380214		8.2968	0.380214
6.89511	0.251812		6.87436	0.251812
3.17988	0.320858		7.26664	0.320858
5.8373	0.118258		16.0668	0.118258
5.27721	0.622584		6.84984	0.622584
11.5498	0.183011		7.90428	0.183011
4.37631	0.289173		8.05147	0.289173
5.58179	1.32869		11.6613	1.32869
9.18899	0.142596		76.4481	0.142596
15.8023	0.0678789		6.53118	0.0678789
5.45401	0.389584		33.7986	0.389584
4.22881	0.909247		8.32133	0.909247
4.284	0.685897		6.97242	0.685897
2.1073	0.26101		7.29116	0.26101
4.02642	0.637282		6.43315	0.637282
3.49277	0.450627		6.84984	0.450627
3.01422	1.131		0	1.131
3.32713	1.77512		0	1.77512
2.87644	0.76844		7.51186	0.76844
6.15968	0.706488		16.0422	0.706488
2.65675	0.207373		7.07049	0.207373
6.11099	0.124137		12.7186	0.124137
2.82152	0.223757		6.40864	0.223757
2.95899	0.731122		6.5802	0.731122
5.25882	0.171207		10.2852	0.171207
4.48636	0.347569		12.3743	0.347569
3.27191	0.606233		8.10053	0.606233
4.79906	2.04633		9.15572	2.04633
5.46109	0.677492		6.70276	0.677492
4.2472	1.80251		6.60471	1.80251
3.55351	0.205178		5.93437	0.205178
3.62667	0.41574		6.38112	0.41574
4.37631	1.20581		6.5797	1.20581
1.70416	0.334483		5.68621	0.334483
4.96458	0.109576		31.3003	0.109576
1.57586	2.22622		0	2.22622
3.26078	0.528511		17.4261	0.528511
5.33238	0.119908		20.9437	0.119908
1.70416	0.721967		6.55487	0.721967
4.54154	0.828702		8.19374	0.828702
1.96072	1.32869		0	1.32869
2.54689	0.479634		5.95919	0.479634
5.75526	0.219199		11.798	0.219199
1.61252	1.50525		0	1.50525
3.44375	0.226769		18.0494	0.226769
5.70956	1.4682		57.3255	1.4682
3.27191	0.345387		0	0.345387
2.43701	0.547149		5.71103	0.547149
3.34554	0.737137		6.48041	0.737137
4.65191	0.793386		10.4054	0.793386
3.58479	0.707109		6.03364	0.707109
5.72781	0.329012		7.82118	0.329012
2.27217	0.323089		0	0.323089
3.38235	0.882706		6.5797	0.882706
2.47363	0.423295		6.60452	0.423295
3.93757	1.87167		5.93437	1.87167
4.11842	0.238284		7.27485	0.238284
1.20917	0.181929		17.102	0.181929
3.34554	0.598741		20.6192	0.598741
3.78722	0.317845		8.1689	0.317845
4.54078	0.151048		6.9769	0.151048
3.84614	0.615574		8.76511	0.615574
4.5965	0.344903		89.2964	0.344903
3.65171	0.369242		14.4113	0.369242
3.95246	0.346929		9.75911	0.346929
2.70572	3.00403		0	3.00403
14.2963	1.00971		8.60374	1.00971
4.27455	0.340805		9.67132	0.340805
2.6842	0.736027		8.03614	0.736027
2.74874	0.413337		7.19642	0.413337
3.09286	0.0396112		9.51228	0.0396112
3.88802	1.53868		8.44479	1.53868
4.51066	0.590095		5.99427	0.590095
5.21855	0.108327		6.96954	0.108327
2.27533	0.182047		31.9626	0.182047
3.71616	0.673332		17.71	0.673332
3.58725	0.183535		0	0.183535
3.4798	0.380865		5.99427	0.380865
3.75913	0.0435266		11.0124	0.0435266
2.23228	0.341415		6.17568	0.341415
4.66088	0.455793		15.9078	0.455793
2.08157	0.0305595		10.6941	0.0305595
3.93098	0.0703659		8.35397	0.0703659
3.13586	0.290597		0	0.290597
3.65171	0.201069		7.49141	0.201069
3.32935	0.178601		0	0.178601
3.84506	0.201365		6.76537	2.18574
4.91832	2.18574		10.4213	0.611456
8.4491	0.611456		7.19642	0.67987
3.71616	0.67987		0	1.85862
3.54427	1.85862		6.22103	3.36671
3.30785	3.36671		101.351	0.146674
4.40335	0.146674		8.58103	0.0830374
6.5253	0.0830374		8.28821	0.161874
3.93275	0.0628012		4.73692	0.213713
8.9952	0.161874		6.3209	0.986794
10.5393	0.213713		5.06458	1.30346
9.59159	0.986794		5.39228	0.146358
6.27797	1.30346		9.46364	0.565457
4.31506	0.146358		7.38639	0.15887
2.86667	0.565457		0	0.398757
7.80091	0.15887		4.70962	0.177402
4.96997	0.398757		18.3602	0.829272
4.28776	0.177402		6.10238	0.386409
10.2957	0.829272		0	2.40679
9.02232	0.386409		6.53944	1.9865
10.5393	1.36281		4.16358	0.637088
4.77902	2.40679		4.6004	1.35057
4.20585	1.9865		45.099	0.464507
4.64259	0.637088		8.39753	0.366867
7.06705	1.35057		6.45749	0.0145402
8.53401	0.464507		18.4424	0.180049
7.82808	0.366867		4.46389	0.0774022
6.79505	0.0145402		5.33766	1.29578
6.87666	0.180049		9.81908	3.56702
5.18814	0.0774022		9.4363	1.29839
8.80534	1.29578		0	3.86693
8.91384	1.29839		5.77462	0.0491525
4.83358	3.86693		5.09189	2.79291
6.65901	0.0491525		7.57767	0.0297909
3.57757	2.79291		7.68697	1.07189
6.55016	0.0297909		6.97655	0.398361
9.8625	1.07189		6.59408	0.245969
6.38686	0.398361		5.74731	1.80155
6.38686	0.245969		7.00387	0.491964
6.55016	1.80155		6.38492	0.13675
9.59159	0.491964		15.5177	0.0595913
1.55581	0.13675		16.9619	0.0110571
4.22378	0.0595913		9.57218	0.593327
5.01653	0.0110571		8.61133	0.913851
5.52276	0.593327		6.9523	0.36924
4.09161	0.913851		8.655	0.523282
5.9408	0.36924		10.4022	0.0278899
3.05582	0.523282		10.5333	0.760916
3.49668	0.0278899		9.65954	0.0437785
4.2458	0.760916		9.83427	0.589502
6.09478	0.0437785		35.6135	0.013474
7.83136	0.589502		6.29764	3.86841
5.7428	0.013474		11.4072	1.49758
5.10458	3.86841		9.17907	0.473885
7.32601	1.49758		6.73407	1.22864
3.16605	0.473885		9.5285	0.105733
2.04129	1.22864		9.22275	2.58933
5.3467	0.105733		30.9964	0.504785
4.06958	2.58933		6.77771	0.760695
2.79124	0.504785		8.655	0.337694
3.62891	0.760695		62.6425	0.155844
3.12196	0.337694		13.2432	0.457087
6.84245	0.155844		11.1013	0.272975
5.8308	0.457087		0	1.23563
3.84926	0.272975		15.124	0.289228
4.17972	1.23563		11.0576	0.890915
4.13567	0.289228		12.5874	0.0164268
6.95237	0.890915		11.9754	0.566838
6.38071	0.0164268		7.38881	0.0903069
11.3635	0.566838		0	0.383838
3.03377	0.0903069		5.89917	0.0655355
3.68974	0.383838		5.99507	1.55641
6.97046	0.0655355		67.5725	0.0518714
3.58015	1.55641		0	0.0162829
5.74721	0.0518714		0	0.194121
3.79931	0.0162829		0	0.0324811
5.68163	0.194121		6.16292	0.453335
2.81264	0.0324811		5.80327	0.00710601
4.43453	0.453335		5.9711	0.907488
6.5338	0.00710601		6.1869	0.731506
6.59931	0.907488		0	0.537092
5.79093	0.117935		16.5696	0.0674122
9.12848	0.731506		4.7007	0.129831
5.26614	0.537092		0	0.21536
10.9767	0.0674122		8.13002	0.0133363
7.88669	0.129831		5.27589	0.341307
4.58779	0.21536		5.06018	0.0844323
7.18871	0.0133363		7.09827	0.191655
5.00362	0.341307		4.86845	0.0876313
6.51196	0.0844323		5.53956	0.0727764
6.0969	0.191655		40.178	0.137333
4.10603	0.0876313		4.86845	0.507205
4.85044	0.0727764		15.0043	0.488962
8.27904	0.137333		7.93803	0.618828
4.39074	0.507205		15.4136	0.0249011
5.70349	0.488962		6.4267	0.0910681
5.59417	0.618828		6.66652	0.0679079
11.8667	0.0249011		0	0.707068
8.03929	0.0910681		30.657	0.850636
5.70349	0.0679079		5.25192	0.493684
3.51439	0.707068		12.8629	0.320744
12.1487	0.850636		7.43414	0.575653
9.52023	0.493684		9.78659	0.565331
9.21555	0.320744		6.4267	0.145291
7.75587	0.575653		5.39285	0.207937
9.91178	0.565331		4.95903	1.47613
4.78479	0.145291		15.2415	0.372543
8.00481	0.200254		6.40531	2.68541
3.72478	0.207937		7.79434	0.965307
4.23698	0.0170443
3.93823	3.41108
3.4472	1.47613
3.31906	0.537092
7.45241	0.372543
3.14818	1.59504
4.04494	2.68541
3.61803	0.965307
