# Supplementary material for: MicroRNA‐483 amelioration of experimental pulmonary hypertension
Source: EMBO Mol Med. 2020 Apr 23;12(5):e11303. doi: 10.15252/emmm.201911303 (PMC7207157; doi:10.15252/emmm.201911303)
Supplement: Supplementary file 5 — Source Data for Figure 2 [file EMMM-12-e11303-s003.xlsx]

## Sheet: Sheet1
Relative CD144-miR-483-3p level (fold changes, normalized to HC)			Relative CD144-miR-483-5p level (fold changes, normalized to HC)
HC	IPAH		HC	IPAH
0.736191	0.0155644		1.2543	0.0486066
0.113245	0.00184224		0.123541	0.0986325
0.622629	0.00288672		0.735851	0.186482
0.6816	0.0366382		1.03606	0.0545954
0.6116	0.0299267		0.956471	0.121573
0.0774853	0.00871814		0.141928	0.156847
0.130832	0.0114538		0.296122	0.0252901
0.990237	0.0990136		1.60173	0.0718898
0.758853	0.00375372		1.0454	0.103618
1.12848	0.0034653		1.08729	0.00379452
0.743279	0.213001		0.801779	0.656396
0.804917	0.0353132		0.957141	0.198771
0.865089	0.0080585		1.14963	0.0363947
2.45833	0.262106		2.18089	1.44639
1.80354	0.0120089		1.87734	0.265255
0.281501	0.303664		0.435665	2.29477
0.480486	0.834556		0.639012	0.291439
0.446739	0.979177		0.589485	2.23322
0.21216	0.287283		0.298932	2.17353
0.125912	0.0815298		0.15726	1.34821
0.878461	0.352407		0.99896	1.74403
1.95358	0.268895		1.78701	3.05034
0.718703	0.0205893		0.471437	0.141023
0.317983	0.0976741		0.314956	1.16036
1.59934	0.267307		1.2458	0.337646
1.17475	1.42293		1.03201	1.34771
0.477288	0.0148135		0.45983	0.554425
0.490846	0.0138054		0.521365	0.938774
1.87818	0.057911		1.66062	0.0938949
3.50841	0.0856358		2.39881	0.0765555
0.82741	0.153052		0.794698	0.0480846
1.44438	0.00173873		1.55533	1.11663
1.62057	0.104911		0.990668	0.194203
3.03699	0.138982		2.40269	0.112092
	0.185349			0.127838
	0.0340512			0.000322465
	0.00121532			0.199733
